# Supplementary material for: Molluscicidal and Cercaricidal Effects of Myrciaria floribunda Essential Oil Nanoemulsion
Source: Molecules. 2023 Aug 8;28(16):5944. doi: 10.3390/molecules28165944 (PMC10458193; doi:10.3390/molecules28165944)
Supplement: Supplementary file 1 [file molecules-28-05944-s001.zip]

Archive with 1 entries (1 files):
- molecules-2130340-supplementary.pdf
